# Supplementary material for: Comprehensive Analysis of the ARF Gene Family Reveals Their Roles in Chinese Chestnut (Castanea mollissima) Seed Kernel Development
Source: Biology (Basel). 2025 Oct 21;14(10):1460. doi: 10.3390/biology14101460 (PMC12561081; doi:10.3390/biology14101460)
Supplement: Supplementary file 1 [file biology-14-01460-s001.zip]

Archive with 4 entries (4 files):
- Figure S1.tif
- Figure S2.tif
- Figure S3.tif
- Supplementary Table revised.xlsx
