# Supplementary material for: Comprehensive Analysis of the ARF Gene Family Reveals Their Roles in Chinese Chestnut (Castanea mollissima) Seed Kernel Development
Source: Biology (Basel). 2025 Oct 21;14(10):1460. doi: 10.3390/biology14101460 (PMC12561081; doi:10.3390/biology14101460)
Supplement: Supplementary file 1 [file biology-14-01460-s001.zip › Supplementary Table revised.xlsx]

## Sheet: Table S1
Supplementary Table S1 ARF genes list from C. mollissima ,,A. thaliana,O. sativa
A. thaliana	C. mollissima	O. sativa
AT1G59750.1	GWHTANWH029321	LOC_Os01g13520.1
AT5G62000.1	GWHTANWH022998	LOC_Os01g48060.1
AT2G33860.1	GWHTANWH022940	LOC_Os01g54990.1
AT5G60450.1	GWHTANWH019419	LOC_Os01g70270.1
AT1G19850.1	GWHTANWH018902	LOC_Os02g06910.1
AT1G30330.2	GWHTANWH017718	LOC_Os02g35140.1
AT5G37020.1	GWHTANWH014226	LOC_Os02g41800.1
AT4G23980.1	GWHTANWH012246	LOC_Os04g36054.1
AT2G28350.1	GWHTANWH011814	LOC_Os04g43910.1
AT2G46530.3	GWHTANWH011312	LOC_Os04g56850.1
AT1G35540.1	GWHTANWH011006	LOC_Os04g57610.1
AT4G30080.1	GWHTANWH008041	LOC_Os05g43920.1
AT1G77850.1	GWHTANWH007585	LOC_Os05g48870.1
AT3G61830.1	GWHTANWH005505	LOC_Os06g46410.1
AT1G34410.1	GWHTANWH004534	LOC_Os06g47150.1
AT1G34390.1	GWHTANWH003708	LOC_Os10g33940.1
	GWHTANWH001551	LOC_Os11g32110.1
	GWHTANWH000608	LOC_Os12g29520.1
		LOC_Os12g41950.1
		LOC_Os07g08540.1

## Sheet: Table S2
Supplementary Table S2 Primers used for qPCR analysis
Gene ID	Gene name	Primers sequence (5'−3')
GWHTANWH000608	CmARF2a	F:AGAAACAGTAGCGAAGGGC
		R:GAGGAACAGTGACGAGAGG
GWHTANWH018902	CmARF18	F:GTTCTTCGAAAACACGCCA
		R:AAATCCCCATTATCACCCC
GWHTANWH022940	CmARF4	F:AAGAAGGTGTAGTGGCGTA
		R:TGGGAGAGAAACAGAAGGA
GWHTANWH012246	CmARF2c	F:CTACTGAGTTTCTCCCGCC
		R:GAAGTTGTCCATTTTCCCC
GWHTANWH005505	CmARF5a	F:CCTCTTGTTTCATTGCCTC
		R:TCGTCCGTATCTTTGTCTG
GWHTANWH004534	CmARF9	F:TCCGCAAACATGCCACTGA
		R:GCAAGACGCCTTACCCCAA
GWHTANWH008041	CmARF6a	F:AATCAAGTGTCCGTCGCTA
		R:GTCAATGGTTCAATCTCCC
GWHTANWH011006	CmARF5b	F:AGCAAACAATAGCCCCTT
		R:CGACTCATCCCAACCAAC
reference gene	18S	F:CGGCTACCACATCCAAGGAA
		R:GCTGGAATTACCGCGGCT

## Sheet: Table S3
Supplementary Table S3 Accession numbers and characteristics of 18 CmARF genes in Castanea mollissima
Gene ID	Gene name	Chromosome	Protein Sequence	Coding sequence	Subcellular Localization	Position(bp)		Num of Exon	Num of Intron	Num of CDS	Num of UTR	Number of Amino Acid	Molecular Weight	Theoretical pI	Instability Index	Aliphatic Index	Grand Average of Hydropathicity	Subfamily
GWHTANWH029321	CmARF16b	Chr9	MITFMDSKEKLKEVDKCLDPQLWHACAGGMVQMPCVSAKVFYFPQGHAEHACGAVDFRSCPGGLPPYVLCRVSAIKFMADPDTDEVFAKIRLVPASRSDQEFDDNGIGGMNGSEPQEKPASFAKTLTQSDANNGGGFSVPRYCAETIFRGWITRLIHRHIYRGTPRRHLLTTGWSTLMGIFALGFGGRRGELGVGRSRLLGGNPAGGNCGVPYGGFSAFLRDDESKLMRNGGNGSSNGNGNGNGGVMGKGKVRAESVIEAATLAANGQPFEVVYYPRASTPEFCVKAAMVQDGFETEDSSRISWFMGTISSVQVADPIRWPDSPWRLLQVTWDEPDLLQNVKRVSPWLVELVANMPTMHLPFSPPRKKLRMPQHPEFPLDGQLQCRHSPATSLGPTTPL…	ATGATCACATTTATGGATTCGAAAGAGAAGTTGAAGGAAGTGGATAAATGCTTAGATCCTCAGCTATGGCACGCCTGTGCTGGTGGCATGGTTCAAATGCCTTGTGTGAGCGCTAAAGTTTTTTACTTCCCACAAGGCCACGCCGAGCACGCTTGCGGCGCCGTCGATTTCCGCAGCTGCCCCGGCGGGCTTCCTCCTTACGTGCTGTGCAGAGTTTCTGCTATCAAGTTCATGGCTGATCCTGACACCGACGAGGTCTTCGCGAAGATTAGGCTTGTTCCGGCGAGTCGCAGTGATCAGGAGTTTGATGATAATGGAATTGGAGGAATGAACGGTTCGGAGCCACAGGAGAAACCGGCTTCTTTTGCGAAGACTTTGACGCAATCGGATGCGAACAAC…	Nucleus	4624931	4628567	9	8	9	0	585	64280.3	6.65	46.6	75.98	-0.249	Clade III
GWHTANWH022998	CmARF10	Chr6	MKESEKSLDPQLWHACAGGMVQMPQVNSKVFYFPQGHAEHAQVHVDFSSLPRIPALIPCRVGAVKFLADPETDEVFSKIRLVPLGNRNIGELDFEDDGVVGANGSENPEKPASFAKTLTQSDANNGGGFSVPRYCAETIFPRLDYTADPPVQTVIAKDVHGEVWKFRHIYRGTPRRHLLTTGWSTFVNQKKLVAGDSIVFLRAENGDLCVGIRRAKRGIGGALESPSGWNPGPGNSVSSYGGFSMFLREQENKVMRNSGPAGGNLSGKGKVMPESVIEAAALAASGQPFEVVYYPRASTPEFCVKASAVKATMRTQWCSGMRFKMAFETEDSSRISWFMGTIASVQVADPLRWPNSPWRLLQVTWDEPDLLQNVKRVSPWLVELVSNMPVIHISPFSPP…	ATGAAGGAGTCAGAGAAGAGCTTGGATCCTCAGCTATGGCATGCCTGCGCTGGAGGCATGGTTCAGATGCCTCAGGTTAACTCCAAGGTCTTCTATTTCCCTCAGGGCCACGCAGAGCACGCTCAGGTTCACGTAGATTTCAGCTCTTTACCCAGAATTCCTGCTCTCATTCCTTGCAGAGTTGGGGCTGTGAAGTTCTTAGCTGACCCTGAAACTGATGAGGTTTTCTCAAAGATCAGATTGGTTCCACTTGGAAACAGAAACATTGGTGAGCTTGATTTTGAGGATGATGGGGTTGTGGGGGCTAATGGGTCTGAAAATCCAGAGAAACCGGCCTCGTTTGCTAAGACATTGACTCAATCTGATGCGAACAACGGTGGGGGTTTCTCGGTTCCGAGG…	Nucleus	33235847	33240607	5	4	4	3	713	78537.5	7.27	45.51	69.99	-0.405	Clade III
GWHTANWH022940	CmARF4	Chr6	MFFKFIFTSQCVFFHLFGALACLCWPSHLSAQERKCGCLLPSRSLGTSCLSLSFLPMEMPTFDLQPQIFCSVVNVQLLANKENDEVYTQVTLLPHPELVGKNSEGKELEELGVDEEGGGGSPTKSTPHMFCKTLTASDTSTHGGFSVPRRAAEDCFPPLDYKQQRPSQELVAKDLHGVEWRFRHIYRGQPRRHLLTTGWSIFVSQKNLVSGDAVLFLRGENGELRLGIRRAVRPRNGLPDSIIGNENSYPKVLSLVANAISTKSKFHVFYSPRASHAEFVIPYQKYVKSITNPVTIGTRFKMKFEMDDSPERRCSGVVTGISDMDPYRWPNSKWRCLMVRWDEDIASDHRDRVSPWEIDPSVSLPPLSIQSSPRLKKLRTGLQPAPPDNPVTAGGGGFL…	ATGTTCTTCAAATTCATCTTCACCTCCCAATGTGTCTTCTTCCATTTATTTGGAGCTCTGGCATGCTTGTGCTGGCCCTCTCACCTCTCTGCCCAAGAAAGGAAATGTGGTTGTCTACTTCCCTCAAGGTCACTTGGAACAAGCTGCCTCAGCCTCTCCTTTCTACCCATGGAGATGCCAACCTTTGATCTCCAACCACAGATCTTCTGCAGTGTTGTAAATGTCCAACTTCTAGCCAATAAGGAGAATGATGAGGTCTACACACAGGTTACTTTGCTTCCTCATCCGGAGTTGGTGGGAAAGAATTCAGAGGGAAAAGAGCTTGAGGAGTTAGGGGTGGATGAGGAAGGGGGTGGAGGATCACCCACAAAGTCTACTCCCCACATGTTCTGCAAAACA…	Nucleus	32143773	32150852	12	11	12	2	764	85548.9	6.84	53.53	71.78	-0.445	Clade II
GWHTANWH019419	CmARF16a	Chr5	MITVMDSVKEIPMRNSDKSLDSQLWHACAGGMVQMPPINSKVFYFPQGHAEHALGGNVDFGSSRIPSLIPCRVNTIRYLADPESDEVYAKLKLVPLRNNELDFEDDGFLGASGIDQGQEKLVSFAKTLTQSDANNGGGFSVPRYCAETIFPRLDYNAEPPVQTILAKDVHGGVWKFRHIYRGTPRRHLLTTGWSNFVNRKKLVAGDSIVFLRAENGDLCVGIRRAKRGIGGGIEYLSGWNQEAANCGSTFGVYSSFMRESKNSSKPMELGGKVRNESVVEAATLATNGKPFEVVYYPRASTPEFFVKASVVRAAMEIHWSSGMRFKMPFETEDSSRISWFMGTISAVQVADPVRWPDSPWRLLQVAWDEPDLLQNVKCVNPWLVELVSNIPVMHIPTFS…	ATGATTACTGTGATGGATTCTGTGAAAGAAATACCAATGAGAAACTCCGACAAGAGCTTGGATTCTCAGCTATGGCACGCCTGTGCTGGTGGGATGGTTCAAATGCCACCCATTAACTCAAAGGTCTTCTATTTCCCTCAGGGCCACGCTGAACACGCTCTGGGAGGGAACGTGGACTTTGGGAGTTCTCGGATTCCTTCTCTGATTCCCTGCAGGGTCAATACTATAAGATACCTGGCAGACCCTGAGAGCGATGAGGTTTATGCTAAGTTAAAGTTAGTACCTTTGAGAAACAATGAATTGGATTTTGAGGATGATGGGTTTTTAGGAGCTAGTGGGATTGATCAAGGGCAAGAGAAACTTGTTTCTTTTGCTAAGACTTTGACACAGTCTGATGCA…	Nucleus	11032184	11036069	4	3	3	3	683	75594.3	5.91	51.09	76.5	-0.331	Clade III
GWHTANWH018902	CmARF18	Chr5	MAHLEGSSRSSSISQAETGCVNDDLYTELWKLCAGPLVDVPKPGERVFYFPQGHMEQLEASTNQGLNQQIPLFNLPPKILCRVVHIRLLAEQESDEVYAQITLQPEAEQNEPSSPDICPPEPPRQTVHSFCKILTASDTSTHGGFSVLRKHATECLPSLDMTQVTPTQELVAKDLHGSEWKFKHIFRGQPRRHLLTTGWSNFVTSKRLVAGDAFVFLRGDNGDLRVGVRRLARQQSPMPSSVISSQSMHLGVLATASHAVMTQTLFVVFYKPRTSQFIIGVNKYLEAVNNAFSVGMRFKMRFEGEDSPERRFTGTIVGVGDISKEWSDSKWRSLKIHWDEPATIPRPERVSPWEVEPFASSASLNLTQPVVKSKRPRPVDIPSSEITSNSAASAFWFQG…	ATGGCACATCTGGAAGGGAGTTCTAGGAGTTCATCGATTTCTCAAGCGGAAACGGGTTGTGTAAATGATGATCTGTACACGGAGCTGTGGAAGCTTTGTGCAGGGCCTCTGGTGGATGTACCAAAGCCCGGGGAGAGAGTGTTTTACTTCCCTCAGGGTCACATGGAACAATTGGAAGCATCAACAAATCAGGGGCTGAATCAGCAAATCCCTTTGTTTAATCTTCCTCCCAAGATCCTTTGTCGTGTTGTTCACATTCGATTACTGGCTGAACAAGAATCAGATGAGGTTTATGCACAGATCACTTTGCAACCGGAAGCAGAACAAAATGAGCCTTCAAGTCCTGATATATGCCCACCTGAGCCTCCAAGGCAGACAGTGCACTCGTTTTGTAAAATT…	Nucleus	2231892	2237125	14	13	14	2	698	77414.3	6.47	50.71	73.71	-0.465	Clade Ia
GWHTANWH017718	CmARF2b	Chr4	MASSSSSFPVTDSEDAIYKELWHACAGPLVTVPRQGELVFYFPQGHIEQVETTTNQVSEQQLPAFDLPSKILCRVLNIQLKAEVDTDEVYAQVTLVPHHQQDENLVEKEVVAPSPPRPRVHSFCKTLTASDTSTHGGFSVLRRHADECLPPLDMSQQPPTQELITKDLHGNEWRFRHIFRGQPRRHLLQSGWSLFVSSKKLVAGDAFIFLRDETGELRVGVRKAMRHSINVPSSVISSHSMHIAVLATAWHAVKSNTMFIVYYKPRTSPAEFIVPFDKYMESVKNDYSIGMRFKMRFEGEAAPEQRFSGTVIGTEDADPIRWPGSKWRCLKVQWDEKPSADRPERVSPWKIELASTPTLDTHPVCRPKRSRVNMAPSSTDSFVSTREDLSKNNTDPSPD…	ATGGCTTCTTCTTCTTCGAGTTTTCCTGTCACCGATTCGGAGGATGCGATATACAAGGAGCTATGGCATGCTTGTGCTGGACCTTTGGTCACTGTTCCTCGTCAAGGAGAACTCGTTTTCTATTTTCCTCAAGGCCATATCGAACAGGTCGAGACGACGACGAATCAAGTGTCTGAGCAACAATTGCCAGCGTTTGATCTTCCTTCTAAAATCCTATGTCGCGTGCTCAATATTCAATTGAAGGCTGAGGTAGACACTGATGAAGTGTATGCGCAAGTAACTTTGGTTCCTCATCACCAACAAGATGAGAATTTGGTGGAGAAGGAGGTTGTGGCTCCTTCCCCTCCTCGGCCTCGTGTGCATTCCTTTTGTAAGACACTTACGGCATCGGATACGAGC…	Nucleus	38717527	38723777	15	14	15	2	730	82255.8	5.99	58.36	73.58	-0.512	Clade Ia
GWHTANWH014226	CmARF6b	Chr3	MRLSSSSAAFSQHSQEGEKKCLNSELWHACAGPLVSLPPVGSRVVYFPQGHSEQVAASTNKEVDAHIPNYPNLPPQLICQLHNVTMHADVETDEVYAQMTLQPLSPQEQKDVYLLPAELGTPSKQPTNYFCKTLTASDTSTHGGFSVPRRAAEKVFPPLDYSQQPPAQELIARDLHDNEWKFRHIFRGQPKRHLLTTGWSVFVSAKRLVAGDSVLFIWNEKNQLLLGIRRANRPQTVLPSSVLSSDSMHIGLLAAAAHAAATNSRFTIFYNPRASPSEFVIPLAKYVKAVYHTRVSVGMRFRMLFETEESSVRRYMGTITGISDLDPVRWQSSHWRSVKVGWDESTAGERQPRVSLWEIEPLTTFPMYPSTFPLRLKRPWPSGLPSFHGLKDGDISISS…	ATGAGACTCTCTTCTTCCTCCGCTGCCTTTAGTCAACACTCTCAGGAAGGGGAGAAGAAATGTTTGAATTCCGAGCTATGGCACGCATGTGCAGGCCCTCTGGTGTCTCTGCCTCCTGTTGGAAGCCGTGTGGTCTACTTTCCTCAGGGTCATAGCGAGCAGGTTGCTGCTTCAACCAACAAGGAAGTGGATGCACATATTCCCAATTACCCTAACCTGCCCCCACAACTTATTTGTCAGCTTCACAATGTGACCATGCATGCGGATGTGGAGACAGACGAAGTATATGCTCAAATGACCTTGCAACCGCTGAGTCCGCAAGAGCAAAAGGATGTATATCTACTACCTGCAGAATTGGGTACTCCCAGCAAACAGCCAACCAACTATTTTTGTAAAACA…	Cytoplasm|Nucleus	25608289	25636728	14	13	14	2	897	99179	5.92	65.96	76.72	-0.441	Clade Ib
GWHTANWH012246	CmARF2c	Chr12	MGGVAESTERKRRIHTGLLPHSNQGEKDELYDELWHACAGPLVYVPRAGERVFYFPQGHMEQVEAYTSEDGIMEMPIYNLRSKILCKVVYVQLKAEANTDEVFAQITLLPVAEQDEPSSEDENDLSLPQRTGVCSFIKTLTTSDTSTHGGFSVPKRHATEFLPPLDTTQQTPAQELVAKDLHGYEWHFRHTYRGQPKRHLLTSGWSTFVTAKKLVVGDEFIFLRGENGQLRVGVCRAAKQLNSPSVSVISGYSMQHGILAGAFHAVSTGTMFTVYYHPWTSPSEFIIPFDQYMKSAENYYSIGTRFRMRFEGEECSEKRYMGTIVGNKDIDCIRWPGSEWRCLEVKWDATPDTFLHPERVSPWNIELIESTYKRSTSIISKQNRKRPVNPSLSECSCLS…	ATGGGTGGCGTTGCAGAAAGTACTGAGAGAAAAAGACGTATCCACACTGGCTTGCTTCCTCACAGCAACCAAGGAGAGAAAGATGAATTGTATGATGAACTATGGCATGCATGTGCTGGACCTCTTGTTTACGTCCCACGCGCTGGAGAGAGAGTATTCTACTTCCCTCAAGGTCACATGGAACAGGTTGAGGCGTACACCTCTGAAGATGGTATAATGGAAATGCCAATTTACAATTTACGTTCTAAGATCCTCTGCAAGGTTGTTTATGTTCAGCTAAAGGCTGAAGCTAACACAGATGAGGTGTTTGCTCAAATTACGTTGCTTCCAGTGGCAGAGCAAGACGAGCCAAGTTCGGAGGATGAAAATGATCTATCTTTGCCTCAGAGAACTGGTGTA…	Nucleus	13558786	13566423	14	13	14	2	712	80323.5	5.99	52.45	70.08	-0.496	Clade Ia
GWHTANWH011814	CmARF17	Chr12	MPPQLHPPSPPAISAASTPKSGEPVPAPPSKSPSFILGFTTSLKATPLIHCRISAVDFLADPVTDEVFARLVLHPIHAQQNLVGSPSEPSRSQNDVAVADEDKILSFAKILTPSDANNGGGFSVPRFCADSIFPPLNYQAEPPVQTLSVTDVHGVVWEFRHIYRGTPRRHLLTTGWSKFVNHKKLVAGDSVVFMRNTRGQMFVGVRRAVRFNNDCAATARWSSQIGGGTTRLKPEDDNACARDGFSRSGMGKLSAEAVVEAAELAAQGLPFEVVYYPRAGWSDFVVKAEVVEEALNVFWTSGMKVRMAMETEDSSRMTWFQGTVSAAGVPDGGPWQGSPWRMLQVTWDEPEVLHNAKRVSPWQVEVLSPTAPVHTALPPTKKFRTPQSSVQLTDGEGDL…	ATGCCACCTCAGCTTCACCCACCTTCGCCGCCGGCAATCTCCGCCGCCTCGACTCCAAAATCTGGCGAGCCTGTGCCGGCACCTCCGTCCAAATCCCCATCGTTTATTCTAGGGTTTACTACTTCCCTCAAGGCCACGCCTCTCATTCATTGCCGAATCTCCGCCGTTGATTTCCTCGCCGATCCCGTTACCGACGAGGTTTTCGCCAGGCTCGTCCTCCATCCTATTCACGCTCAACAGAACTTAGTCGGCTCTCCATCGGAGCCTTCGAGGAGCCAAAACGACGTCGCCGTTGCGGATGAGGATAAAATCTTGTCCTTCGCGAAGATTCTCACGCCGTCCGATGCCAACAACGGCGGCGGATTCTCCGTCCCGAGGTTCTGCGCCGACTCAATCTTT…	Nucleus	6576297	6580589	3	2	3	0	582	63146.8	5.81	48.12	68.51	-0.317	Clade III
GWHTANWH011312	CmARF5c	Chr11	MKVPQNGFLPNSGEGEKKSINSELWHACAGPLVSLPPVGSLVVYFPQGHSEQVAASMQKETDFIPNYPNLPSKLICMLHNVTLHADPETDEVYAQMTLLPVNKYDKEALLASDMGLKQSKQPAEFFCKTLTASDTSTHGGFSVPRRAAEKIFPPLDYSMQPPAQELGARDLHDSSWTFRHIYRGQPKRHLLTTGWSVFVSTKRLFAGDSVLFIRDEKSQLLLGIRRANRQHDSMHIGILAAAAHAAANNSPFTIFYNPRASPSEFVIPLAKYNKAMYTQVSLGMRFRMMFETEESGVRRYMGTITGISDLDTVRWKNSQWRNLQVGWDESTAGERPSRVSIWEIEPVVTPFYICPPPFSDPSFQGNQGYDESDIENAFKRAMPWLGDEFGMKDPLAQSF…	ATGAAGGTTCCTCAAAATGGGTTTCTTCCAAACTCTGGAGAAGGAGAGAAGAAGAGTATTAATTCAGAGTTATGGCATGCTTGTGCGGGACCTCTGGTTTCTTTGCCTCCAGTTGGAAGTCTTGTAGTTTACTTCCCTCAAGGCCACAGTGAGCAAGTTGCAGCATCTATGCAAAAGGAGACTGATTTCATACCCAACTACCCGAACCTTCCTTCAAAGTTGATTTGCATGCTTCATAATGTCACACTGCACGCGGATCCTGAAACTGATGAAGTCTATGCACAGATGACCCTTCTACCTGTAAACAAATATGACAAGGAAGCTCTACTGGCATCTGACATGGGCCTCAAGCAAAGTAAACAACCTGCTGAATTCTTCTGCAAAACTCTTACAGCTAGT…	Nucleus	41128196	41135392	16	15	16	0	1056	118151	6.11	66.25	72.24	-0.647	Clade Ib
GWHTANWH011006	CmARF5b	Chr11	MKTPANGAGAASATSASNSCEGGEKKSINPELWQACAGPLVNLPPAGTHVVYFPQGHSEQVAASMKKDVDGQIPNYPNLPSKLLCLLHNVTLHADPETDEVYAQMTLLPVPSFFCKTLTASDTSTHGGFSVPRRAAEKIFPSLDFSMQPPAQELIARDLHDNVWTFRHIYRGMTTKRHLLTTGWSLFVSGKRLFAGDSVLFIRDEKQQLLLGIRRANRQPTNLSSSVLSSDSMHIGILAAAAHAAANNSPFTVFYNPRASPSEFVIPLAKYYKAVYSNQISLGMRFRMMFETEESGTRRYMGTITGISDLDPVRWTNSQWRNLQVGWDESTAGERRNRVSIWEIEPVTAPFFICPPPYFRSKRPRQPGMPDDESSDLDNLFRRTMPWIGDDICMKDPQA…	ATGAAGACGCCGGCGAATGGTGCCGGAGCTGCCTCCGCCACTTCAGCATCCAATTCCTGCGAAGGAGGAGAGAAGAAGAGCATAAACCCAGAGCTATGGCAGGCATGCGCAGGGCCGCTGGTGAACCTGCCGCCGGCTGGGACCCACGTCGTCTACTTCCCTCAAGGCCACAGTGAACAGGTGGCAGCTTCTATGAAGAAGGACGTGGATGGACAAATCCCAAACTACCCAAATCTTCCCTCAAAGCTACTATGTCTCCTTCACAATGTCACTCTGCATGCGGATCCAGAAACAGATGAAGTTTATGCTCAGATGACACTTCTGCCGGTTCCTTCTTTTTTCTGTAAAACATTGACTGCAAGTGATACAAGCACTCATGGAGGGTTCTCCGTGCCACGC…	Nucleus	34528687	34536692	15	14	15	0	1076	119117	6.06	61.09	70.15	-0.574	Clade Ib
GWHTANWH008041	CmARF6a	Chr2	MVLCSEREGGMRLSSAGFSPQSQEGEQRVLNSELWHACAGPLVSLPAVGSRVVYFPQGHSEQVAASTNREVDAHIPNYPSLPPQLICQLHNVTMHADVETDEVYAQMTLQPLNPQEQKDAYLPAELGTPSKQPTNYFCKTLTASDTSTHGGFSVPRRAAEKVFPPLDFSQQPPAQELIARDLHDNEWKFRHIFRGQPKRHLLTTGWSVFVSAKRLVAGDSVLFIWNEKNQLLLGIRRANRPQTVMPSSVLSSDSMHLGLLAAAAHAAATNSRFTIFYNPRASPSEFVIPLAKYVKAVYHTRVSVGMRFRMLFETEESSVRRYMGTITGISDLDPVKWPNSHWRSVKVGWDESTAGDRQPRVSLWEIEPLTTFPMYPSPFPLRLKRPWPPGLPSFHGIKD…	ATGGTATTGTGCAGTGAAAGAGAAGGAGGAATGAGGCTCTCTTCAGCAGGTTTTAGTCCTCAATCCCAGGAAGGTGAACAGAGAGTTCTAAACTCTGAACTTTGGCATGCCTGTGCGGGTCCTCTTGTTTCACTACCGGCTGTTGGAAGCCGTGTTGTTTACTTCCCCCAGGGTCATAGTGAACAGGTTGCTGCGTCAACCAACAGGGAAGTTGATGCCCATATTCCTAACTACCCAAGTTTACCTCCGCAACTTATCTGTCAACTTCACAACGTGACCATGCATGCAGATGTTGAGACAGATGAAGTATATGCTCAGATGACCTTGCAGCCTCTGAATCCGCAAGAGCAGAAGGATGCCTACCTCCCAGCAGAGCTGGGCACCCCCAGCAAACAGCCA…	Nucleus	46713318	46721322	15	14	13	4	646	72551.3	8.71	63.8	77	-0.384	Clade Ib
GWHTANWH007585	CmARF3	Chr2	MGLIDLNTMEEDETPSSGTSSTSSSSFSVAGLNTSGGSGSNLVVGAAAAASSSSSSVCLELWHACAGPLISLPKKGSVVVYFPQGQLEQLPDFSLAPAYTDDVPPHVFCRVLDVKLHAEEGTDEVYAQVSLVPESEQFEQKLQEGEVDVDGDEEDVEVAANSSTPHMFCKTLTASDTSTHGGFSVPRRAAEDCFPPLDYKQQRPSQELVAKDLHGLEWRFRHIYRGQPRRHLLTTGWSAFVNKKKLVSGDAVLFLRGEDGELRLGVRRAVQVKGGATFSALCSQQMNHSSLMEVVNAISLRSPFNIYYNPSRPSSSEFIIPLRKFLKSADHSFSVGMRFKMRFEAEDAAERRYTGFITGISDADPVKWPGSKWRCLLVRWDDIEARHNRVSPWEIEPSG…	ATGGGTCTGATCGATCTGAACACCATGGAGGAGGACGAAACGCCGTCGTCGGGGACGTCCTCAACATCTTCATCGTCGTTCTCTGTAGCCGGGTTGAATACCAGTGGTGGGTCGGGTTCGAATTTGGTGGTGGGTGCAGCAGCAGCAGCATCGTCTTCGTCTTCTTCGGTGTGTTTGGAGCTATGGCACGCGTGTGCGGGCCCACTGATATCTCTGCCGAAGAAAGGTAGTGTGGTGGTGTACTTCCCTCAAGGTCAGTTGGAACAGCTTCCGGATTTCTCGCTCGCACCTGCCTACACTGATGATGTCCCTCCCCACGTGTTCTGTCGCGTCCTCGATGTCAAGCTCCATGCGGAGGAGGGGACTGATGAAGTCTATGCACAGGTTTCACTGGTTCCT…	Nucleus	36129379	36138557	11	10	11	2	748	81336.7	5.91	52.55	69.72	-0.402	Clade II
GWHTANWH005505	CmARF5a	Chr1	MGCVEEKVKAGGSGFMGGSGAHTTCLLEEMKLLKEMQDQSGARKTINSELWHACAGPLVSLPQLGSLVYYFPQGHSEQVAASTKRTVTSQIPNYPNLPSQLMCQLQNVTLHADKDTDEIYAQMSLQPVNTEKDIFPVPDFGLKPNKHPSEFFCKTLTASDTSTHGGFSVPRRAAEKLFPPLDYTMQPPTQELVVRDLHDNTWTFRHIYRGQPKRHLLTTGWSLFVGAKRLKAGDAVLFIRDEKSHLMVGVRRANRQQTTLPSSVLSADSMHIGVLAAAAHAAANRSPFTIFYNPRACPSEFVIPLSRFRKSVFGTQLSVGMRFGMMFETEESGKRRYMGTIVGISDLDPLRWPGSKWRNLQVEWDEPGCCDKQNRVSPWEVETPESLFIFPSLTSGLKR…	ATGGGTTGTGTTGAAGAGAAAGTCAAAGCTGGAGGAAGTGGGTTCATGGGTGGAAGTGGAGCACACACAACATGTCTGCTTGAGGAGATGAAATTGTTGAAAGAAATGCAGGATCAGTCTGGGGCCAGGAAGACTATAAACTCTGAGTTATGGCACGCGTGTGCTGGTCCTCTTGTTTCATTGCCTCAGCTGGGGAGTCTAGTGTACTACTTCCCTCAAGGTCACAGCGAGCAGGTAGCTGCTTCCACCAAACGGACAGTAACGTCACAAATTCCCAACTATCCGAATCTTCCATCTCAATTGATGTGCCAACTTCAAAATGTTACATTGCATGCAGACAAAGATACGGACGAAATTTATGCTCAAATGAGTCTTCAACCTGTAAACACAGAAAAAGAC…	Nucleus	79639550	79646255	14	13	14	0	954	105302	5.26	56.25	71.1	-0.447	Clade Ib
GWHTANWH004534	CmARF9	Chr1	MMANRGGSFSQTNIAAGEGCLRDELYVELWKACAGPLVDVPKSGERVFYFPQGHMEQLEASTNQELNQRIPLFNLPSKILCRVIHVELLAEQDTDEVYAQITLQPESEQIEPTSPDHCPPEPPKPTVHSFCKVLTASDTSTHGGFSVLRKHATECLPPLDMTQSTPTQELVAKDLHGYAWHFKHIFRGQPRRHLLTTGWSVFVTSKRLVAGDTFVFLRGENGQLRVGVRRLAHQQSSMPSSVISSQSMHLGVLATASHAVATQTLFIVYYKPRTSQFIISLNKYLEAVNNKFGVGMRFKMNFEGEDSPERKFSGTIIGTEDISPHWEKSKWRSLKVHWDEPASISRPDRVSPWEIEPFVASIPASLTQPAMPKNKRPRTPVELPTHDNTTSTPSTLWNS…	ATGATGGCGAATCGGGGAGGGTCGTTTTCGCAGACAAATATTGCGGCGGGTGAAGGGTGTTTGAGAGATGAGCTGTACGTGGAGCTATGGAAGGCTTGTGCGGGCCCACTTGTGGACGTGCCTAAGTCCGGCGAGAGAGTCTTCTATTTCCCTCAGGGTCACATGGAACAATTAGAAGCTTCAACAAATCAAGAGCTGAATCAGAGGATTCCACTGTTTAATCTTCCTTCGAAGATTCTTTGTCGTGTTATTCACGTTGAGCTTCTGGCTGAACAAGACACGGATGAGGTTTATGCACAGATTACTTTGCAGCCAGAATCAGAGCAAATTGAGCCTACAAGTCCTGACCACTGCCCTCCTGAACCACCAAAACCAACTGTTCACTCCTTCTGTAAAGTT…	Nucleus	62443391	62448258	14	13	14	2	700	78189.2	6.31	53	72.11	-0.522	Clade Ia
GWHTANWH003708	CmARF8	Chr1	MRSLITSRLVQTLSLSPTHTSSSKGASHSPHLLPDDTKCLNSELWHACAGPLVSLPTPGTRVVYFPQGHSEQVAASTNKEIDGHIPNYPSLPPQLMCQLHNVTMHADVETDEVYAQMTLQPLTPEEQKDTFLPMELGIPSKQPTNYFCKTLTASDTSTHGGFSVPRRAAEKVFPPLDFSQQPPAQELIARDLHDVEWKFRHIFRGQPKRHLLTTGWSVFVSAKRLVAGDSHAYGLLAAAAHAASTNSCFTVFYNPRASPSEFVVPLSKYVKAVFHTRVSVGMRFRMLFETEESSVRRYMGTITGISDLDPVRWPNSHWRSVKVGWDESTAGERQPRVSLWEIEPLTTFPMYPSLFPLRLKRPWHPGVSSLHDNRDDAANGMMWLRGGSGEHGLHSLNFQ…	ATGCGTTCACTTATTACAAGTAGACTAGTCCAAACTCTCTCTCTCTCACCCACGCACACATCATCTTCCAAAGGAGCAAGTCACTCACCTCACCTCCTTCCGGATGACACGAAGTGCTTAAATTCGGAGCTATGGCACGCATGCGCTGGACCGCTGGTGTCCCTTCCAACTCCGGGGACTCGTGTTGTCTACTTTCCTCAGGGTCATAGCGAGCAGGTTGCTGCCTCTACTAACAAAGAAATTGATGGGCACATCCCGAATTACCCGAGCTTGCCGCCCCAGTTGATGTGTCAACTCCACAATGTCACAATGCATGCAGATGTGGAAACGGATGAAGTATATGCCCAAATGACATTACAGCCGTTGACGCCGGAAGAGCAGAAGGATACCTTTCTCCCT…	Nucleus	41151153	41165985	14	13	14	0	834	92883.9	5.91	59.49	71.88	-0.505	Clade Ib
GWHTANWH001551	CmARF1	Chr1	MAFSALNHSSNASRAGVPNDALYKELWHACAGPLVNLPREGERVYYFPQGHMEQLEASMHQGSEQQMPSFNLPSKILCKVVNVHLRAEAETDEVYAQITLLPDSDQSEVTSPDPPISDPPRCTVHSFCKTLTASDTSTHGGFSVLRRHADDCLPPLDMSQQPPWQELVATDLHGNEWHFRHIFRGQPRRHLLTTGWSVFVSSKKLVAGDAFIFLRGENGELRVGVRRLMRQLSNMPSSVISSHSMHLGVLATASHAIATKTLFSVFYKPRTSRSEFIVSVNKYLEARSHKLSVGMRFRMRFEGEEVPERRFSGTIVGVEDNKSSGWTDSEWRSLKVQWDEHSSIVRPERVSPWELEPLVANSPPSSQPTPRNKRARPAVLPSQTPDFPALGVWKSPVEP…	ATGGCATTTTCAGCGTTGAATCATTCCTCCAATGCTTCCCGTGCAGGGGTTCCCAATGATGCTTTATATAAGGAATTATGGCATGCCTGTGCTGGTCCCCTTGTCAATCTTCCTCGTGAAGGGGAGCGAGTTTATTACTTTCCACAAGGTCATATGGAACAGCTAGAAGCATCTATGCATCAGGGGTCAGAGCAGCAAATGCCTTCATTTAACCTGCCATCCAAAATTCTTTGTAAAGTTGTTAATGTCCATCTTCGGGCTGAAGCTGAGACAGATGAAGTCTATGCCCAAATCACTTTGTTACCAGATTCAGATCAAAGTGAGGTTACAAGCCCAGATCCTCCAATTTCTGATCCTCCAAGGTGCACAGTCCACTCATTTTGCAAGACGCTTACTGCT…	Nucleus	3474289	3483695	15	14	14	3	673	75093.2	5.94	64.97	69.76	-0.511	Clade Ia
GWHTANWH000608	CmARF2a	GWHANWH00000002	MSSSEVTGKVNPATAGYNDHHHHHHHLNNSNSNNNSDSRNSSEGQKGHSTFSGTSKDAETALYRELWHACAGPLVTVPRENERVFYFPQGHIEQVEASTNQVADKQMPLYDLPAKILCRVINVQLKAEPDTDEVFAQVTLIPEANQDENAVEKEPPPPQPPRFHVHSFCKTLTASDTSTHGGFSVLRRHADECLPPLDMSRQPPTQELVAKDLHANEWRFRHIFRGQPRRHLLQSGWSVFVSSKRLVAGDAFIFLRGENGELRVGVRRAMRQQGNVPSSVISSHSMHLGVLATAWHAISTKTMFTVYYKPRTSPAEFIVPYDQYMESLKNNYSIGMRFKMRFEGEEAPEQRFTGTIVGLEDADHERWQKSRWRCLKVRWDETSTIPRPERVSPWKIEPA…	ATGTCTTCGTCGGAGGTAACCGGAAAAGTAAATCCGGCGACCGCCGGCTATAACGACCACCACCACCACCACCACCACCTCAACAACAGCAACAGCAACAACAACAGTGATAGTAGAAACAGTAGCGAAGGGCAAAAAGGTCATTCTACATTTTCCGGTACCAGCAAAGACGCAGAAACCGCGCTTTACAGAGAGCTATGGCACGCTTGTGCTGGACCTCTCGTCACTGTTCCTCGCGAAAACGAGCGCGTCTTTTATTTCCCTCAGGGACACATCGAACAGGTTGAGGCGTCTACTAATCAAGTAGCGGACAAGCAGATGCCTTTATATGATCTTCCTGCTAAGATCCTTTGCAGGGTTATCAATGTACAATTGAAGGCTGAACCTGATACGGATGAG…	Nucleus	451257	456616	15	14	14	3	869	96823.5	6.37	51.8	64.04	-0.669	Clade Ia

## Sheet: Table S4
Supplementary Table S4 The duplication model and calculation of Ka and Ks ratios of duplicated CmARF gene pairs.
Gene pairs (Gene name and Gene ID)	Ka	Ks	Ka/Ks
GWHTANWH017718 vs.GWHTANWH000608	0.278782	1.30235	0.214061
GWHTANWH019419 vs.GWHTANWH022998	0.224716	1.09656	0.204928
GWHTANWH019419 vs.GWHTANWH029321	0.28341	1.72421	0.164371
GWHTANWH022998 vs.GWHTANWH029321	0.267444	1.42152	0.188139

## Sheet: Table S5
Supplementary Table S5 The orthologous gene pairs containing CmARF in the cross of chestnut and Arabidopsis.
Chestnut chromosome	Chestnut Gene ID	Arabidopsis chromosome	Arabidopsis Gene ID
Chr1	GWHTANWH005505	At1	AT1G19850.1
Chr1	GWHTANWH004534	At2	AT2G46530.3
Chr1	GWHTANWH004534	At4	AT4G23980.1
Chr2	GWHTANWH008041	At1	AT1G30330.2
Chr2	GWHTANWH007585	At2	AT2G33860.1
Chr4	GWHTANWH017718	At5	AT5G62000.1
Chr5	GWHTANWH018902	At2	AT2G46530.3
Chr5	GWHTANWH018902	At3	AT3G61830.1
Chr6	GWHTANWH022998	At2	AT2G28350.1
Chr6	GWHTANWH022940	At5	AT5G60450.1
Chr9	GWHTANWH029321	At2	AT2G28350.1
Chr11	GWHTANWH011312	At1	AT1G19220.1
Chr11	GWHTANWH011312	At5	AT5G20730.1
Chr12	GWHTANWH011814	At1	AT1G77850.1

## Sheet: Table S6
Supplementary Table S6 The orthologous gene pairs containing CmARF in the cross of chestnut and grape.
Chestnut chromosome	Chestnut Gene ID	Grape chromosome	Grape Gene ID
Chr1	GWHTANWH001551	chr12	VIT_212s0035g01800.1
Chr1	GWHTANWH005505	chr18	VIT_218s0001g13930.1
Chr1	GWHTANWH004534	chr2	VIT_202s0025g01740.1
Chr2	GWHTANWH008041	chr10	VIT_210s0003g04100.1
Chr2	GWHTANWH007585	chr10	VIT_210s0003g00420.3
Chr4	GWHTANWH017718	chr1	VIT_201s0244g00150.2
Chr4	GWHTANWH017718	chr17	VIT_217s0000g00320.1
Chr5	GWHTANWH019419	chr13	VIT_213s0019g04380.1
Chr5	GWHTANWH018902	chr15	VIT_215s0046g00290.2
Chr5	GWHTANWH019419	chr6	VIT_206s0004g02750.3
Chr5	GWHTANWH019419	chr8	VIT_208s0040g01810.1
Chr6	GWHTANWH022998	chr13	VIT_213s0019g04380.1
Chr6	GWHTANWH022940	chr6	VIT_206s0004g03130.1
Chr6	GWHTANWH022998	chr6	VIT_206s0004g02750.3
Chr6	GWHTANWH022998	chr8	VIT_208s0040g01810.1
Chr9	GWHTANWH029321	chr13	VIT_213s0019g04380.1
Chr9	GWHTANWH029321	chr6	VIT_206s0004g02750.3
Chr9	GWHTANWH029321	chr8	VIT_208s0040g01810.1
Chr11	GWHTANWH011312	chr11	VIT_211s0016g00640.1
Chr11	GWHTANWH011006	chr11	VIT_211s0065g00310.1
Chr12	GWHTANWH011814	chr18	VIT_218s0001g04180.2
Chr12	GWHTANWH012246	chr7	VIT_207s0104g01230.2

## Sheet: Table S7
Supplementary Table S7 The orthologous gene pairs containing CmARF in the cross of chestnut and oak.
Chestnut chromosome	Chestnut Gene ID	Oak chromosome	Oak Gene ID
Chr1	GWHTANWH004534	Chr02	Qrob_T0374610.2
Chr1	GWHTANWH004534	Chr02	Qrob_T0120820.2
Chr1	GWHTANWH005505	Chr02	Qrob_T0619530.2
Chr2	GWHTANWH008041	Chr05	Qrob_T0190770.2
Chr3	GWHTANWH014226	Chr04	Qrob_T0156190.2
Chr5	GWHTANWH018902	Chr02	Qrob_T0374610.2
Chr5	GWHTANWH019419	Chr07	Qrob_T0327960.2
Chr5	GWHTANWH019419	Chr08	Qrob_T0438850.2
Chr6	GWHTANWH022998	Chr01	Qrob_T0535990.2
Chr6	GWHTANWH022998	Chr07	Qrob_T0327960.2
Chr6	GWHTANWH022998	Chr08	Qrob_T0438850.2
Chr9	GWHTANWH029321	Chr07	Qrob_T0327960.2
Chr9	GWHTANWH029321	Chr08	Qrob_T0438850.2
Chr11	GWHTANWH011006	Chr12	Qrob_T0151430.2
Chr12	GWHTANWH011814	Chr12	Qrob_T0636470.2

## Sheet: Table S8
Supplementary Table S8 The orthologous gene pairs containing CmARF in the cross of chestnut and rice.
Chestnut chromosome	Chestnut Gene ID	Rice chromosome	Rice Gene ID
Chr1	GWHTANWH004534	Chr1	LOC_Os01g13520.1
Chr1	GWHTANWH005505	Chr4	LOC_Os04g56850.1
Chr2	GWHTANWH007585	Chr5	LOC_Os05g48870.1
Chr4	GWHTANWH017718	Chr11	LOC_Os11g32110.1
Chr5	GWHTANWH019419	Chr4	LOC_Os04g43910.1
Chr6	GWHTANWH022998	Chr10	LOC_Os10g33940.1
Chr6	GWHTANWH022998	Chr2	LOC_Os02g41800.1
Chr9	GWHTANWH029321	Chr2	LOC_Os02g41800.1
Chr9	GWHTANWH029321	Chr4	LOC_Os04g43910.1
Chr11	GWHTANWH011312	Chr6	LOC_Os06g09660.1

## Sheet: Table S9
Supplementary Table S9 The orthologous gene pairs containing CmARF in the cross of chestnut and tomato.
Chestnut chromosome	Chestnut Gene ID	Tomato chromosome	Tomato Gene ID
Chr1	GWHTANWH001551	Chr1	transcript:Solyc01g103050.3.1
Chr1	GWHTANWH004534	Chr1	transcript:Solyc01g096070.3.1
Chr1	GWHTANWH005505	Chr4	transcript:Solyc04g081235.1.1
Chr1	GWHTANWH004534	Chr8	transcript:Solyc08g082630.3.1
Chr1	GWHTANWH004534	Chr8	transcript:Solyc08g008380.3.1
Chr2	GWHTANWH007585	Chr2	transcript:Solyc02g077560.3.1
Chr4	GWHTANWH017718	Chr3	transcript:Solyc03g118290.3.1
Chr5	GWHTANWH018902	Chr1	transcript:Solyc01g096070.3.1
Chr5	GWHTANWH019419	Chr10	transcript:Solyc10g086130.2.1
Chr5	GWHTANWH019419	Chr11	transcript:Solyc11g069500.2.1
Chr5	GWHTANWH019419	Chr6	transcript:Solyc06g075150.3.1
Chr5	GWHTANWH018902	Chr8	transcript:Solyc08g082630.3.1
Chr5	GWHTANWH019419	Chr9	transcript:Solyc09g007810.3.1
Chr6	GWHTANWH022940	Chr11	transcript:Solyc11g069190.2.1
Chr6	GWHTANWH022998	Chr11	transcript:Solyc11g069500.2.1
Chr6	GWHTANWH022998	Chr6	transcript:Solyc06g075150.3.1
Chr6	GWHTANWH022998	Chr9	transcript:Solyc09g007810.3.1
Chr9	GWHTANWH029321	Chr10	transcript:Solyc10g086130.2.1
Chr9	GWHTANWH029321	Chr11	transcript:Solyc11g069500.2.1
Chr9	GWHTANWH029321	Chr9	transcript:Solyc09g007810.3.1
Chr11	GWHTANWH011006	Chr5	transcript:Solyc05g047460.3.1
Chr11	GWHTANWH011006	Chr7	transcript:Solyc07g016180.3.1
Chr11	GWHTANWH011312	Chr7	transcript:Solyc07g042260.3.1
Chr12	GWHTANWH011814	Chr11	transcript:Solyc11g013480.2.1

## Sheet: Table S10
Supplementary Table S10 The orthologous gene pairs containing CmARF in the cross of chestnut and pear.
Chestnut chromosome	Chestnut Gene ID	Pear chromosome	Pear Gene ID
Chr1	GWHTANWH004534	Chr1	Pbr027421.1
Chr1	GWHTANWH004534	Chr14	Pbr033804.1
Chr1	GWHTANWH005505	Chr15	Pbr005854.1
Chr1	GWHTANWH004534	Chr6	Pbr035088.1
Chr1	GWHTANWH001551	Chr8	Pbr026615.1
Chr1	GWHTANWH005505	Chr8	Pbr028076.1
Chr2	GWHTANWH007585	Chr10	Pbr016201.1
Chr2	GWHTANWH008041	Chr10	Pbr039624.1
Chr2	GWHTANWH008041	Chr15	Pbr021104.1
Chr2	GWHTANWH007585	Chr5	Pbr000415.1
Chr4	GWHTANWH017718	Chr14	Pbr010126.1
Chr4	GWHTANWH017718	Chr15	Pbr010582.1
Chr5	GWHTANWH018902	Chr1	Pbr018370.1
Chr5	GWHTANWH019419	Chr12	Pbr008352.1
Chr5	GWHTANWH019419	Chr3	Pbr042396.1
Chr5	GWHTANWH019419	Chr3	Pbr008404.1
Chr5	GWHTANWH018902	Chr6	Pbr035088.1
Chr6	GWHTANWH022940	Chr11	Pbr025597.1
Chr6	GWHTANWH022998	Chr12	Pbr008352.1
Chr6	GWHTANWH022998	Chr3	Pbr008404.1
Chr6	GWHTANWH022940	Chr3	Pbr041836.1
Chr9	GWHTANWH029321	Chr12	Pbr008352.1
Chr9	GWHTANWH029321	Chr3	Pbr008404.1
Chr9	GWHTANWH029321	Chr5	Pbr016467.1
Chr11	GWHTANWH011312	Chr15	Pbr037412.1
Chr11	GWHTANWH011006	Chr16	Pbr011928.1
Chr11	GWHTANWH011312	Chr2	Pbr027725.1
Chr11	GWHTANWH011006	Chr9	Pbr041251.1
Chr12	GWHTANWH011814	Chr15	Pbr037271.1
Chr12	GWHTANWH011814	Chr15	Pbr008195.1
Chr12	GWHTANWH011814	Chr8	Pbr008550.1

[truncated: 15 more sheets: Table S11, Table S12, Table S13, Table S14, Table S15, Table S16, Table S17, Table S18, Table S19, Table S20, Table S21, Table S22, Table S23, Table S24, Table S25]
